# Supplementary material for: Impact of Reduced-Dose Nonvitamin K Antagonist Oral Anticoagulants on Outcomes Compared to Warfarin in Korean Patients with Atrial Fibrillation: A Nationwide Population-Based Study
Source: J Clin Med. 2021 Aug 30;10(17):3918. doi: 10.3390/jcm10173918 (PMC8432037; doi:10.3390/jcm10173918)
Supplement: Supplementary file 1 [file jcm-10-03918-s001.zip]

Archive with 1 entries (1 files):
- jcm-1359967-supplementary.pdf
